# Supplementary material for: Distributed solar photovoltaic array location and extent dataset for remote sensing object identification
Source: Sci Data. 2016 Dec 6;3:160106. doi: 10.1038/sdata.2016.106 (PMC5148580; doi:10.1038/sdata.2016.106)
Supplement: Supplementary file 1 [file sdata2016106-isa1.zip]

Archive with 3 entries (3 files):
- i_Investigation.txt
- s_study_Bradbury.txt
- a_assay_Bradbury.txt
