# Supplementary material for: Distributed solar photovoltaic array location and extent dataset for remote sensing object identification
Source: Sci Data. 2016 Dec 6;3:160106. doi: 10.1038/sdata.2016.106 (PMC5148580; doi:10.1038/sdata.2016.106)
Supplement: Supplementary file 1 [file sdata2016106-isa1.zip › i_Investigation.txt]

# Investigation File generated for Scientific Data with Investigation File Authoring Tool version 0.1.0 on 25/10/2016 - This metadata file is CC0
ONTOLOGY SOURCE REFERENCE
Term Source Name	GAZ	ERO	OBI
Term Source File	http://data.bioontology.org/ontologies/GAZ	http://data.bioontology.org/ontologies/ERO	http://data.bioontology.org/ontologies/OBI
Term Source Version	$Revision: 1.512 $	2013-08-02	2014-08-18
Term Source Description	Gazetteer	Eagle-I Research Resource Ontology	Ontology for Biomedical Investigations
INVESTIGATION
Investigation Identifier
Investigation Title
Investigation Description
Investigation Submission Date
Investigation Public Release Date
INVESTIGATION PUBLICATIONS
Investigation PubMed ID
Investigation Publication DOI
Investigation Publication Author List
Investigation Publication Title
Investigation Publication Status
Investigation Publication Status Term Accession Number
Investigation Publication Status Term Source REF
INVESTIGATION CONTACTS
Investigation Person Last Name
Investigation Person Mid Initials
Investigation Person First Name
Investigation Person Address
Investigation Person Phone
Investigation Person Fax
Investigation Person Email
Investigation Person Affiliation
Investigation Person Roles
Investigation Person Roles Term Accession Number
Investigation Person Roles Term Source REF
STUDY
Study Identifier	10.1038/sdata.2016.106
Study Title	Distributed solar photovoltaic array location and extent dataset for remote sensing object identification
Study Submission Date	31/05/2016
Study Public Release Date	06/12/2016
Study Description	http://www.nature.com/articles/sdata2016106#abstract
Study File Name	s_study_Bradbury.txt
Comment[Subject Keywords]	//;//;////
Comment[Manuscript Licence]	CC BY-4.0
Comment[Experimental Metadata Licence]	CC0
Comment[Supplementary Information File Name]	
Comment[Supplementary Information File Type]	x-zip-compressed
Comment[Supplementary Information File URL]	http://www.nature.com/articles/sdata2016106#supplementary-information
Comment[Data Repository]	figshare;figshare;figshare;figshare;figshare
Comment[Data Record Accession]	doi:10.6084/m9.figshare.3385828;doi:10.6084/m9.figshare.3385804;doi:10.6084/m9.figshare.3385789;doi:10.6084/m9.figshare.3385807;doi:10.6084/m9.figshare.3385780.v2
Comment[Data Record URI]	http://dx.doi.org/10.6084/m9.figshare.3385828;http://dx.doi.org/10.6084/m9.figshare.3385804;http://dx.doi.org/10.6084/m9.figshare.3385789;http://dx.doi.org/10.6084/m9.figshare.3385807;http://dx.doi.org/10.6084/m9.figshare.3385780.v2
STUDY DESIGN DESCRIPTORS
Study Design Type	data integration objective	observation design
Study Design Type Term Accession Number	ERO:0100092	OBI:0300311
Study Design Type Term Source REF	ERO	OBI
STUDY PUBLICATIONS
Study PubMed ID
Study Publication DOI
Study Publication Author List
Study Publication Title
Study Publication Status
Study Publication Status Term Accession Number
Study Publication Status Term Source REF
STUDY FACTORS
Study Factor Name
Study Factor Type
Study Factor Type Term Accession Number
Study Factor Type Term Source REF
STUDY ASSAYS
Study Assay Measurement Type	solar photovoltaic array location
Study Assay Measurement Type Term Accession Number	""
Study Assay Measurement Type Term Source REF	""
Study Assay Technology Type	digital curation
Study Assay Technology Type Term Accession Number	OBI:0302914
Study Assay Technology Type Term Source REF	OBI
Study Assay Technology Platform	""
Study Assay File Name	a_assay_Bradbury.txt
STUDY PROTOCOLS
Study Protocol Name	Select cities and imagery	Annotate solar arrays	Merge annotations	Compile data
Study Protocol Type	selection	data annotation objective	data combination	data combination
Study Protocol Type Term Accession Number	OBI:0001928	http://www.ebi.ac.uk/efo/swo/SWO_0000467	OBI:0200125	OBI:0200125
Study Protocol Type Term Source REF	OBI	ERO	OBI	OBI
Study Protocol Description				
Study Protocol URI	""	""	""	""
Study Protocol Version				
Study Protocol Parameters Name	""	""	""	""
Study Protocol Parameters Name Term Accession Number	""	""	""	""
Study Protocol Parameters Name Term Source REF	""	""	""	""
Study Protocol Components Name	""	""	""	""
Study Protocol Components Type	""	""	""	""
Study Protocol Components Type Term Accession Number	""	""	""	""
Study Protocol Components Type Term Source REF	""	""	""	""
STUDY CONTACTS
Study Person Last Name	Bradbury	Saboo	L. Johnson	Malof	Devarajan	Zhang	M. Collins	G. Newell
Study Person First Name	Kyle	Raghav	Timothy	Jordan M.	Arjun	Wuming	Leslie	Richard
Study Person Mid Initials								
Study Person Email	kyle.bradbury@duke.edu	""	""	""	""	""	""	""
Study Person Phone								
Study Person Fax								
Study Person Address								
Study Person Affiliation	Energy Initiative, Duke University, Durham, North Carolina 27708, USA	Department of Economics, Duke University, Durham, North Carolina 27708, USA	Nicholas School of the Environment, Duke University, Durham, North Carolina 27708, USA	Department of Electrical & Computer Engineering, Duke University, Durham, North Carolina 27708, USA	Department of Computer Science, Duke University, Durham, North Carolina 27708, USA	Department of Computer Science, Duke University, Durham, North Carolina 27708, USA	Department of Electrical & Computer Engineering, Duke University, Durham, North Carolina 27708, USA	Nicholas School of the Environment, Duke University, Durham, North Carolina 27708, USA
Study Person Roles								
Study Person Roles Term Accession Number								
Study Person Roles Term Source REF								
Comment[Study Person ORCID]	0000-0001-9847-0243	0000-0001-8175-360X						
Comment[Funder]								
Comment[FundRef ID]								
Comment[Funder Term Source REF]								
Comment[Grant Identifier]								
