# Supplementary material for: Distributed solar photovoltaic array location and extent dataset for remote sensing object identification
Source: Sci Data. 2016 Dec 6;3:160106. doi: 10.1038/sdata.2016.106 (PMC5148580; doi:10.1038/sdata.2016.106)
Supplement: Supplementary file 1 [file sdata2016106-isa1.zip › s_study_Bradbury.txt]

Source Name	Characteristics[geographical location]	Term Source REF	Term Accession Number	Protocol REF	Sample Name
United States Geological Survey and California Solar Initiative dataset	City of Fresno	GAZ	GAZ:00168889	Select cities and imagery	Fresno
United States Geological Survey and California Solar Initiative dataset	City of Stockton	GAZ	GAZ:00170013	Select cities and imagery	Stockton
United States Geological Survey and California Solar Initiative dataset	City of Modesto	GAZ	GAZ:00170212	Select cities and imagery	Modesto
United States Geological Survey and California Solar Initiative dataset	City of Oxnard	GAZ	GAZ:00169514	Select cities and imagery	Oxnard
