# Supplementary material for: Distributed solar photovoltaic array location and extent dataset for remote sensing object identification
Source: Sci Data. 2016 Dec 6;3:160106. doi: 10.1038/sdata.2016.106 (PMC5148580; doi:10.1038/sdata.2016.106)
Supplement: Supplementary file 1 [file sdata2016106-isa1.zip › a_assay_Bradbury.txt]

Sample Name	Protocol REF	Assay Name	Raw Data File	Comment[Data Repository]	Comment[Data Record Accession]	Comment[Data Record URI]	Protocol REF	Protocol REF	Protocol REF	Derived Data File	Comment[Data Repository]	Comment[Data Record Accession]	Comment[Data Record URI]
Fresno	Select cities and imagery	Fresno	doi:10.6084/m9.figshare.3385828	figshare	doi:10.6084/m9.figshare.3385828	http://dx.doi.org/10.6084/m9.figshare.3385828	Annotate solar arrays	Merge annotations	Compile data	doi:10.6084/m9.figshare.3385780.v2	figshare	doi:10.6084/m9.figshare.3385780.v2	http://dx.doi.org/10.6084/m9.figshare.3385780.v2
Stockton	Select cities and imagery	Stockton	doi:10.6084/m9.figshare.3385804	figshare	doi:10.6084/m9.figshare.3385804	http://dx.doi.org/10.6084/m9.figshare.3385804	Annotate solar arrays	Merge annotations	Compile data	doi:10.6084/m9.figshare.3385780.v2	figshare	doi:10.6084/m9.figshare.3385780.v2	http://dx.doi.org/10.6084/m9.figshare.3385780.v2
Modesto	Select cities and imagery	Modesto	doi:10.6084/m9.figshare.3385789	figshare	doi:10.6084/m9.figshare.3385789	http://dx.doi.org/10.6084/m9.figshare.3385789	Annotate solar arrays	Merge annotations	Compile data	doi:10.6084/m9.figshare.3385780.v2	figshare	doi:10.6084/m9.figshare.3385780.v2	http://dx.doi.org/10.6084/m9.figshare.3385780.v2
Oxnard	Select cities and imagery	Oxnard	doi:10.6084/m9.figshare.3385807	figshare	doi:10.6084/m9.figshare.3385807	http://dx.doi.org/10.6084/m9.figshare.3385807	Annotate solar arrays	Merge annotations	Compile data	doi:10.6084/m9.figshare.3385780.v2	figshare	doi:10.6084/m9.figshare.3385780.v2	http://dx.doi.org/10.6084/m9.figshare.3385780.v2
